# Supplementary material for: Selective Internal Radiation Therapy (SIRT) for Hepatocellular Carcinoma: Real-World Experience from a Tertiary Care Centre
Source: J Clin Med. 2026 Feb 17;15(4):1582. doi: 10.3390/jcm15041582 (PMC12941426; doi:10.3390/jcm15041582)
Supplement: Supplementary file 1 [file jcm-15-01582-s001.zip]

Archive with 1 entries (1 files):
- jcm-4100184-supplementary.pdf
